# Supplementary material for: Web-Based Assessment of the Phenomenology of Autobiographical Memories in Young and Older Adults
Source: Brain Sci. 2021 May 18;11(5):660. doi: 10.3390/brainsci11050660 (PMC8158337; doi:10.3390/brainsci11050660)
Supplement: Supplementary file 1 [file brainsci-11-00660-s001.zip]

Archive with 1 entries (1 files):
- brainsci-1178399-supplementary.pdf
